# Supplementary material for: Whisking and locomotion are jointly represented in superior colliculus neurons
Source: PLoS Biol. 2025 Apr 7;23(4):e3003087. doi: 10.1371/journal.pbio.3003087 (PMC12005515; doi:10.1371/journal.pbio.3003087)
Supplement: S1 Data — The excel file is referenced in the appropriate figure legends. (XLSX) [file pbio.3003087.s009.xlsx]

## Sheet: Figure 2
	Fig 2B) Percentage of neurons with single and multi-feature selectivity for whisking and locomotion (352/932 neurons, 12 mice)
model type	mouse 1	mouse 2	mouse 3	mouse 4	mouse 5	mouse 6	mouse 7	mouse 8	mouse 9	mouse 10	mouse 11	mouse 12	MEAN	SEM
LOA	18.4211	5.26316	0	3.44828	0	0	2.94118	0	4.16667	32.8125	12.2449	0	6.60814	2.77329
LO	7.89474	21.0526	5.88235	10.3448	0	0	17.6471	7.14286	29.1667	10.9375	12.2449	9.375	10.974	2.3163
LA	18.4211	0	0	17.2414	0	25	8.82353	0	4.16667	23.4375	6.12245	9.375	9.3823	2.60232
OA	28.9474	21.0526	0	0	0	12.5	11.7647	42.8571	12.5	9.375	8.16327	15.625	13.5654	3.49526
L	2.63158	31.5789	88.2353	24.1379	64.7059	62.5	17.6471	0	20.8333	6.25	22.449	28.125	30.7578	7.54262
O	7.89474	21.0526	5.88235	17.2414	23.5294	0	23.5294	50	20.8333	4.6875	22.449	31.25	19.0291	3.76007
A	15.7895	0	0	27.5862	11.7647	0	17.6471	0	8.33333	12.5	16.3265	6.25	9.68311	2.45274
	Fig 2C) Percentage of neurons selective to 1, 2, or 3 kinematic features (352 neurons).
		1 var	2var	3 var
	mouse 1	26.3158	55.2632	18.4211
	mouse 2	52.6316	42.1053	5.26316
	mouse 3	94.1176	5.88235	0
	mouse 4	68.9655	27.5862	3.44828
	mouse 5	100	0	0
	mouse 6	62.5	37.5	0
	mouse 7	58.8235	38.2353	2.94118
	mouse 8	50	50	0
	mouse 9	50	45.8333	4.16667
	mouse 10	23.4375	43.75	32.8125
	mouse 11	61.2245	26.5306	12.2449
	mouse 12	65.625	34.375	0
	MEAN	59.4701	33.9218	6.60814
	SEM	6.51777	4.83257	2.89661

## Sheet: Figure 5
Fig 5D) Prediction accuracy of whisker position as a function of increasing number of neurons in the decoder model (7 mice)
# of neurons	5	7	10	15	20	25	30	35
mouse 1	0.248797	0.300566	0.393074	0.537428	0.534452	0.60598	0.657622	0.735343
mouse 2	0.350686	0.370706	0.385574	0.57493	0.634412	0.663982	0.698854	0.712031
mouse 3	0.296754	0.391906	0.407126	0.501415	0.538364	0.551461	0.584022	0.609746
mouse 4	0.158334	0.346712	0.384743	0.515053	0.553056	0.590188	0.603571	0.669293
mouse 5	0.104535	0.193867	0.205527	0.288594	0.373132	0.370299	0.405124	0.554792
mouse 6	0.278974	0.392113	0.376387	0.44713	0.48871	0.546851	0.579977	0.652756
mouse 7	0.242706	0.288754	0.390096	0.454039	0.541726	0.566592	0.58135	0.653918
MEAN	0.240112	0.326375	0.363218	0.474084	0.523407	0.556479	0.587217	0.655411
SEM	0.0316589	0.0270073	0.0265226	0.0352348	0.029948	0.0345125	0.0348268	0.0228902
Fig 5E) Prediction accuracy of locomotion speed as a function of increasing number of neurons in the decoder model (10 mice)
# of neurons	5	7	10	15
mouse 1	0.436674	0.466905	0.574567	0.721921
mouse 2	0.574987	0.654324	0.688937	0.706204
mouse 3	0.4804	0.494809	0.581358	0.687213
mouse 4	0.592317	0.678091	0.762845	0.835939
mouse 5	0.740767	0.795306	0.832925	0.844372
mouse 6	0.619941	0.684242	0.732568	0.783824
mouse 7	0.361841	0.439373	0.531147	0.60196
mouse 8	0.400818	0.432507	0.477935	0.782928
mouse 9	0.381958	0.436951	0.561468	0.776244
mouse 10	0.487285	0.572499	0.646746	0.726108
MEAN	0.507699	0.565501	0.63905	0.746671
SEM	0.0384884	0.0411453	0.0357946	0.0231501
Fig 5F) Prediction accuracy of whisker position and locomotion speed for self-motion coding and non-coding units (7mice for whisker position & 12 mice for locomotion speed)
	coding units accuracy	non-coding units accuracy			coding units accuracy	non-coding units accuracy
mouse 1	0.735343	0.264943		mouse 1	0.721921	0.482481
mouse 2	0.712031	0.261872		mouse 2	0.706204	0.242731
mouse 3	0.609746	0.255939		mouse 3	0.687213	0.373998
mouse 4	0.669293	0.22243		mouse 4	0.835939	0.338944
mouse 5	0.554792	0.0995372		mouse 5	0.844372	0.688425
mouse 6	0.652756	0.192834		mouse 6	0.783824	0.602757
mouse 7	0.653918	0.250117		mouse 7	0.60196	0.307473
MEAN	0.655411	0.221096		mouse 8	0.782928	0.283988
SEM	0.0228902	0.0224767		mouse 9	0.776244	0.340194
				mouse 10	0.726108	0.490464
				MEAN	0.746671	0.415146
				SEM	0.0231501	0.0461551

## Sheet: Supplementary figure 4
	Fig S4D) Temporal preference of the neuronal population						Fig S4E) Feature prefernce of the neural population using entire AUC								S4F) Feature prefernce of the neural population using zero time point
	All features	Offset	Locomotion speed	Amplitude				amplitude	run speed	set point						amplitude	run speed	set point
	-0.06	-0.12	-0.06	-0.06			mouse 1	0.109756	0.0731707	0.402439					mouse 1	0.121951	0.0487805	0.414634
	-0.12	-0.12	-0.2	-0.06			mouse 2	0.1	0.0428571	0.314286					mouse 2	0.257143	0.0285714	0.171429
	-0.12	-0.04	0.12	0.2			mouse 3	0.0606061	0.121212	0.242424					mouse 3	0.0909091	0.151515	0.181818
	-0.04	-0.14	0.16	0.18			mouse 4	0.115385	0.025641	0.269231					mouse 4	0.102564	0.0384615	0.269231
	-0.14	-0.06	-0.2	-0.2			mouse 5	0.101449	0.173913	0.217391					mouse 5	0.101449	0.115942	0.275362
	-0.06	-0.12	-0.2	-0.2			mouse 6	0.0666667	0.253333	0.44					mouse 6	0.173333	0.2	0.386667
	-0.06	-0.02	0.06	-0.02			mouse 7	0.0819672	0.0983607	0.57377					mouse 7	0.147541	0.0983607	0.508197
	-0.12	0	0.2	-0.1			mouse 8	0.075188	0.0977444	0.135338					mouse 8	0.0827068	0.075188	0.150376
	-0.02	0.02	0.06	0.2			mouse 9	0.032967	0.10989	0.318681					mouse 9	0.0549451	0.0989011	0.307692
	-0.06	0	0.2	0.16			mouse 10	0.0305344	0.0992366	0.129771					mouse 10	0.0381679	0.0763359	0.145038
	0	0	0.2	0.2			MEAN (%)	7.74519	10.9536	30.4333					MEAN (%)	11.7071	9.32056	28.1044
	0.02	0.16	0.2	0.02			SEM (%)	0.952921	2.05846	4.37907					SEM (%)	2.00397	1.67127	3.92875
	0	-0.2	0.2	0.16
	0	0.2	-0.08	0
	0.16	0	-0.18	-0.06
	-0.2	0	-0.2	-0.2
	0.2	0	0.2	0.2
	0	0	-0.2	-0.2
	0	0.1	-0.1	-0.02
	0	0	0.08	0.2
	0	-0.02	-0.14	0.2
	0.2	0	-0.1	0.2
	0.1	-0.06	0.1	0.2
	0	-0.2	-0.2	0.2
	0.18	0	-0.04	0.14
	-0.02	0	0.08	-0.2
	-0.2	-0.06	0.1	0.2
	-0.2	0	-0.2	0.2
	-0.2	-0.04	-0.2	-0.2
	0	-0.2	-0.2	0.1
	-0.06	0.2	-0.2	0.2
	-0.2	0	-0.16	-0.2
	0	-0.2	-0.2	0
	-0.02	0	-0.2	-0.2
	0	0.06	-0.08	0.04
	-0.06	0.06	-0.2	0
	0.12	0.2	0.08	-0.04
	0	0.2	-0.2	-0.14
	-0.1	0.02	-0.04	-0.14
	-0.04	0.2	-0.2	0
	0.16	-0.2	-0.2	0.2
	0.2	0.2	0.2	0.02
	0.16	-0.02	-0.2	0.08
	-0.2	0.2	0.2	-0.08
	0.2	0.2	-0.08	0.1
	0	0.2	-0.08	-0.08
	-0.2	-0.2	-0.2	-0.2
	0	0.04	-0.2	0.2
	0.2	0.04	-0.2	0.06
	0.02	-0.06	0.2	-0.02
	0.16	-0.06	0.2	0.2
	0.06	0.2	0.2	0.2
	0	0.06	0.2	-0.1
	-0.06	-0.2	-0.2	-0.2
	0.06	-0.02	0.2	-0.2
	-0.2	0	0.2	0.12
	0.2	0.04	-0.2	0.1
	0.2	-0.2	-0.04	-0.18
	-0.2	-0.2	0.04	-0.06
	0.2	-0.14	-0.06	-0.14
	0.02	-0.2	-0.04	0.2
	-0.2	0.04	0.16	-0.2
	0.2	0.02	-0.04	-0.2
	-0.2	-0.02	-0.16	0.1
	0.2	-0.02	-0.2	0.06
	-0.02	0	0.02	-0.08
	-0.02	-0.2	-0.2	-0.2
	0.2	-0.16	-0.2	0.08
	0.2	-0.02	0.2	0.2
	0.2	-0.02	-0.2	0.06
	0.2	0.06	0.2	0.2
	0.2	0	-0.2	-0.2
	0.2	-0.04	-0.2	0.2
	0.2	0	-0.2	0.2
	0.2	0	0.2	-0.2
	0.14	-0.12	0.2	-0.2
	-0.2	-0.06	0	0.04
	-0.2	0.2		-0.06
	0.2	0.02		-0.2
	0.2	-0.2		0.2
	-0.2	-0.2		0.06
	-0.2	-0.16		-0.2
	0.06	0.2		-0.2
	0.1	0.2		-0.2
	0.04	-0.02		0.2
	0.04	-0.08		-0.2
	0.2	0.2		0.16
	0.2	-0.02		-0.06
	-0.2	0.08		0.2
	0	0.14		0.2
	0.06	0.2		-0.08
	-0.06	-0.2		0.08
	-0.06	0.2
	0.2	0.08
	0.06	0.14
	0.2	0.2
	-0.2	0.02
	-0.02	-0.02
	0	-0.14
	0.2	-0.2
	0.2	0.08
	0.2	-0.2
	-0.08	-0.06
	0.04	-0.06
	-0.2	-0.14
	-0.18	-0.18
	-0.2	0.04
	-0.2	0.02
	-0.2	-0.2
	0.2	-0.2
	-0.14	-0.2
	-0.2	0.02
	-0.2	-0.12
	0.04	-0.14
	0.04	-0.2
	-0.1	0.2
	0.02	0.2
	-0.02	0.2
	-0.02	-0.1
	0	-0.2
	0	0
	-0.04	-0.2
	-0.14	0.2
	-0.14	0.04
	0	0.02
	-0.2	-0.1
	0.2	-0.1
	-0.16	0.04
	-0.02	-0.2
	-0.02	-0.18
	0.06	-0.02
	0	-0.2
	-0.04	-0.2
	0	0.2
	0	-0.08
	-0.12	-0.2
	-0.06	0.2
	0.2	-0.2
	0.02	0.06
	0.02	-0.06
	-0.2	-0.2
	0.08	-0.04
	-0.2	-0.2
	-0.08	-0.02
	-0.16	0.06
	0.2	-0.14
	0.2	0.02
	-0.02	0
	-0.08	-0.2
	0.2	-0.2
	0.1	-0.14
	-0.02	-0.2
	0.08	-0.06
	0.08	0.04
	-0.14	-0.08
	0.14	-0.08
	-0.1	0
	0.2	-0.02
	0.1	0.2
	-0.2	0.2
	-0.2	0.2
	0.2	0.02
	0.08	-0.2
	-0.04	-0.2
	-0.08	-0.2
	0.08	-0.02
	-0.2	0.2
	0.14	-0.2
	0.2	-0.2
	0.02	0.2
	0.1	-0.2
	0.2	0.02
	0.06	0.2
	-0.02	0.06
	-0.14	-0.2
	-0.2	-0.2
	0.08	-0.2
	-0.02	-0.2
	0.2	-0.04
	-0.2	0.2
	-0.2	-0.14
	0.2	-0.2
	-0.06	-0.2
	-0.2	0.04
	-0.1	-0.2
	-0.2	0.2
	-0.2	-0.2
	-0.06	0.2
	-0.14	-0.2
	-0.18	0.02
	-0.2	0.02
	0.04	-0.2
	-0.16	0.2
	-0.2	-0.02
	0.02	0
	-0.2	-0.1
	0.12	-0.02
	-0.2	-0.14
	-0.2	0.2
	0.1	-0.2
	-0.2	-0.2
	0.02	0
	-0.2	-0.2
	-0.12	-0.2
	-0.14	-0.2
	-0.2	0.2
	-0.08	-0.2
	0.2	-0.2
	0.2	0.02
	0.2	-0.2
	-0.2	0.2
	0.08	0.2
	-0.1	-0.2
	-0.2	0
	-0.04	0.2
	-0.2	0.2
	0	0.1
	-0.2	0.2
	-0.18	0.2
	-0.06	-0.2
	-0.14	0.02
	0.2	0.2
	0.04	-0.2
	-0.2	-0.2
	0.02	0.06
	0.2
	-0.2
	-0.2
	-0.1
	-0.1
	0.2
	0.04
	-0.2
	-0.2
	-0.18
	-0.2
	-0.02
	0.1
	-0.2
	0.2
	-0.2
	0.2
	0.06
	-0.08
	-0.08
	-0.08
	-0.08
	-0.2
	-0.2
	0.2
	-0.2
	-0.2
	0.06
	-0.06
	-0.2
	-0.04
	-0.2
	-0.02
	0.06
	-0.14
	0.08
	-0.2
	0.02
	0.2
	0
	-0.2
	-0.2
	0.06
	-0.14
	-0.2
	-0.06
	0.04
	-0.08
	-0.08
	0.2
	0
	-0.02
	-0.2
	-0.2
	0.2
	0.2
	0.2
	0.2
	0.2
	0.02
	0.2
	0.2
	-0.2
	-0.2
	-0.2
	0.2
	-0.2
	-0.02
	0.2
	-0.2
	0.2
	-0.2
	-0.2
	0.2
	-0.2
	-0.2
	0.04
	0.02
	0.2
	0.06
	0.2
	0.2
	-0.06
	-0.2
	-0.2
	-0.2
	0.2
	-0.2
	-0.2
	0.06
	-0.2
	-0.2
	-0.04
	-0.04
	0.04
	-0.06
	0.2
	-0.14
	-0.2
	-0.2
	0.04
	-0.04
	-0.2
	-0.2
	-0.2
	0.2
	-0.2
	0.2
	-0.2
	0.02
	0.2
	0.02
	0.16
	-0.2
	0.2
	-0.2
	-0.02
	0
	-0.04
	-0.1
	0.16
	-0.16
	-0.2
	-0.02
	-0.14
	0.02
	0.2
	-0.2
	-0.2
	-0.2
	0
	-0.2
	-0.2
	-0.2
	0.2
	-0.2
	-0.2
	0.02
	-0.2
	-0.06
	-0.2
	0.2
	0.2
	0.2
	0.2
	0.2
	-0.2
	-0.2
	0.2
	-0.2
	-0.2
	-0.08
	0
	0.2
	0.2
	0.1
	0.2
	0.2
	-0.2
	0.02
	-0.2
	0.2
	0.2
	0.08
	0
	0.2
	-0.2
	-0.2
	0.06

## Sheet: Supplementary figure 5
Fig S5 A) Distribution of whisker position and locmotion speed decoding accuracies for 12 individual mice
	whisker position	locomotion speed
mouse 1	0.735343	0.721921
mouse 2	0.208646	0.706204
mouse 3	0.196989	0.687213
mouse 4	0.712031	0.835939
mouse 5	0.650206	0.844372
mouse 6	0.39643	0.67358
mouse 7	0.609746	0.783824
mouse 8	0.657677	0.156652
mouse 9	0.669293	0.60196
mouse 10	0.554792	0.782928
mouse 11	0.652756	0.776244
mouse 12	0.653918	0.726108
